# Supplementary material for: Biomechanical, Anthropometric and Psychological Determinants of Barbell Bench Press Strength
Source: Sports (Basel). 2022 Dec 5;10(12):199. doi: 10.3390/sports10120199 (PMC9785143; doi:10.3390/sports10120199)
Supplement: Supplementary file 1 [file sports-10-00199-s001.zip]

Archive with 1 entries (1 files):
- sports-2072423-supplementary.jpg
